# Supplementary material for: IL-1 Receptor Contributes to the Maintenance of the Intestinal Barrier via IL-22 during Obesity and Metabolic Syndrome in Experimental Model
Source: Microorganisms. 2024 Aug 20;12(8):1717. doi: 10.3390/microorganisms12081717 (PMC11357463; doi:10.3390/microorganisms12081717)
Supplement: Supplementary file 1 [file microorganisms-12-01717-s001.zip]

Archive with 1 entries (1 files):
- microorganisms-3124923-supplementary.pdf
